# Supplementary material for: The Nuchal Cord Conundrum: Understanding and Addressing Umbilical Entanglement in the Third Trimester of Pregnancy
Source: J Clin Med. 2024 Nov 14;13(22):6836. doi: 10.3390/jcm13226836 (PMC11594921; doi:10.3390/jcm13226836)
Supplement: Supplementary file 1 [file jcm-13-06836-s001.zip]

Archive with 3 entries (3 files):
- Clip S1.mov
- Clip S2.mov
- Clip S3.mov
